# Supplementary material for: A comparative analysis of preservation techniques for the optimal molecular detection of hookworm DNA in a human fecal specimen
Source: PLoS Negl Trop Dis. 2018 Jan 18;12(1):e0006130. doi: 10.1371/journal.pntd.0006130 (PMC5773002; doi:10.1371/journal.pntd.0006130)
Supplement: S1 Table — Note that only a small subset of the samples underwent preliminary testing before determining that an additional purification step was required. For potassium dichromate, Cq values were significantly improved after the purification step, whereas for other preservation methods the detection of IAC and N. americanus DNA was feasible only after the inclusion of the purification step. (XLSX) [file pntd.0006130.s001.xlsx]

## Sheet: S1 Table
S1 Table. Mean Cq values from real-time PCR for IAC (internal control) and N. americanus
Sample number	Preservation method	Time-point	Mean Cq values from real-time PCR for IAC prior to column-based purification	Mean Cq values from real-time PCR for IAC post column-based purification	Mean Cq values from real-time PCR for N. americanus prior to column-based purification	Mean Cq values from real-time PCR for N. americanus post column-based purification
1	5% potassium dichromate	zero	19.4	19.7	15.9	15.8
2	5% potassium dichromate	zero	20.9	21	15.4	15
3	5% potassium dichromate	zero	23.5	19.6	17.5	15.7
4	5% potassium dichromate	zero	22.2	20.4	16.3	15
5	5% potassium dichromate	zero	0	20	17.9	18.4
6	5% potassium dichromate	zero	0	20.2	20	15.8
7	5% potassium dichromate	zero	22.8	23.9	18.1	16.4
8	5% potassium dichromate	zero	24.6	19.9	19.9	16.3
9	5% potassium dichromate	zero	23.8	21	18.6	16.5
10	fast-freezing	zero	24.2	20.4	23.7	19.6
11	fast-freezing	zero	0	20.4	19.9	16.3
12	fast-freezing	zero	0	19.9	17.3	15.5
13	fast-freezing	zero	0	20	19.5	15.4
14	fast-freezing	zero	0	19.9	22.2	16.6
15	fast-freezing	zero	0	19.2	19.8	15.7
16	fast-freezing	zero	25.7	25.4	18.3	16
17	fast-freezing	zero	0	19.9	28	15.8
18	fast-freezing	zero	0	20.2	24	16.9
19	Formalternate	zero	23	20.3	18.2	16
20	Formalternate	zero	22.3	20	25.9	15.7
21	Formalternate	zero	0	22.1	19.4	18.3
22	Formalternate	zero	0	20.8	23.7	16.1
23	Formalternate	zero	0	20.7	19.8	16.4
25	Formalternate	zero	0	20.5	25.4	15
26	Formalternate	zero	0	20.9	36.4	15.8
27	Formalternate	zero	0	21.3	25.8	15.4
28	Formalternate	zero	0	21	33.1	14.6
29	95% ethanol	zero	0	21.4	0	16.4
30	95% ethanol	zero	0	21	0	16.2
31	95% ethanol	zero	0	21.3	0	16.9
32	95% ethanol	zero	0	20.7	23.3	16.1
33	95% ethanol	zero	0	21.4	0	15.9
34	95% ethanol	zero	0	20.7	0	15
35	95% ethanol	zero	0	21.7	0	15.5
36	95% ethanol	zero	0	21.5	0	16.4
37	95% ethanol	zero	0	21.2	0	16.4
38	Paxgene	zero	0	20.6	0	16.1
39	Paxgene	zero	0	20.6	0	15.5
40	Paxgene	zero	0	20.4	0	17.3
41	Paxgene	zero	0	21	0	16.2
42	Paxgene	zero	0	20.9	0	16.5
43	Paxgene	zero	0	20.7	30.5	15.2
44	Paxgene	zero	0	20.7	0	15.4
45	Paxgene	zero	0	20.7	22	14.8
46	Paxgene	zero	0	21	0	16.4
47	RNA later	zero	0	21.2	23.6	16.2
49	RNA later	zero	19.7	21.3	18.1	18.8
50	RNA later	zero	0	21.1	0	15
51	RNA later	zero	27	22.3	19.6	17.2
52	RNA later	zero	24	21.9	18.4	16.7
53	RNA later	zero	0	21.6	31	16.1
54	RNA later	zero	0	21.9	25.5	15.7
55	RNA later	zero	22	22	18.4	17.4
56	RNA later	zero	0	21.9	0	16.1
57	Silica beads - 2 step desiccation	zero	0	22.3	24	17.6
58	Silica beads - 2 step desiccation	zero	0	21.4	0	17.5
59	Silica beads - 2 step desiccation	zero	0	21.4	0	16.4
60	Silica beads - 2 step desiccation	zero	0	21.7	19.8	18
61	Silica beads - 2 step desiccation	zero	0	21.5	0	16.7
62	Silica beads - 2 step desiccation	zero	19.5	21.5	16.6	16.6
63	Silica beads - 2 step desiccation	zero	0	21.3	19.9	15.7
64	Silica beads - 2 step desiccation	zero	25.6	21	17.2	15.8
65	Silica beads - 2 step desiccation	zero	19.2	21.2	16.9	16.4
67	FTA cards	zero	21	21	20.8	20.1
68	FTA cards	zero	23	23	26	25.2
69	FTA cards	zero	21	21	22.8	22.1
70	FTA cards	zero	21	21	21.5	20.8
71	FTA cards	zero	21.5	21.5	22.6	21.9
72	FTA cards	zero	20	20	19.1	18.5
73	FTA cards	zero	21	21	29.2	28.5
74	FTA cards	zero	20.6	20.6	20.1	19.4
75	FTA cards	zero	20.4	20.4	19.7	19
77	Control no preserv - 4 oC	24 h	0	20.8	0	14.5
78	Control no preserv - 32 oC	24 h	0	22.1	0	15.4
79	5% potassium dichromate 4 oC	24 h	25.8	20.7	17.3	14.4
80	5% potassium dichromate 4 oC	24 h	26	21	17.5	14.3
81	5% potassium dichromate 32 oC	24 h	22	21.1	15.3	14.9
82	5% potassium dichromate 32 oC	24 h	21.7	21.9	13.9	14.6
83	fast-freezing	24 h	0	21.1	0	15.5
84	fast-freezing	24 h	0	21.6	0	15.2
85	Formalternate 4 oC	24 h	0	20.8	30.5	15.1
86	Formalternate 4 oC	24 h	0	20.6	34.3	14.3
87	Formalternate 32 oC	24 h	0	21.3	0	15
88	Formalternate 32 oC	24 h	0	21.9	21.3	15.6
89	95% ethanol 4 oC	24 h	0	21	0	15.9
90	95% ethanol 32 oC	24 h	0	21	0	16.4
91	95% ethanol 32 oC	24 h	0	21.1	0	16.2
92	Paxgene 4 oC	24 h	0	20.7	33.4	15
93	Paxgene 4 oC	24 h	0	21.2	0	14.8
94	Paxgene 32 oC	24 h	0	21.3	0	17.3
95	Paxgene 32 oC	24 h	0	21.4	0	15.8
96	Silica beads - 2 step desiccation 4 oC	24 h	0	20.6	0	15.7
97	Silica beads - 2 step desiccation 4 oC	24 h	0	20.6	32.8	15.4
98	Silica beads - 2 step desiccation 32 oC	24 h	0	21.1	29	18.3
99	Silica beads - 2 step desiccation 32 oC	24 h	0	21.5	0	16.4
In red: samples that were negative for the detection of IAC and/or N. americanus prior to column-based purification due to the presence of inhibitors	The DNA material obtained from the FTA cards was extracted using a different commercially available kit (see details in the main text). Thus, no extra purification step was needed/included.
