# Supplementary material for: A comparative analysis of preservation techniques for the optimal molecular detection of hookworm DNA in a human fecal specimen
Source: PLoS Negl Trop Dis. 2018 Jan 18;12(1):e0006130. doi: 10.1371/journal.pntd.0006130 (PMC5773002; doi:10.1371/journal.pntd.0006130)
Supplement: S2 Table — This table shows that there was no significant effect on the integrity of the samples over time (F = 0.079, p = 0.780) for those samples stored at -20°C. (XLSX) [file pntd.0006130.s002.xlsx]

## Sheet: S2 Table
S2 Table: Analysis of deviance table for GLM at -20 oC	Df	Deviance	F value	Pr(>F)
<none>		0.807
t, num_days	1	0.809	0.079	0.7801
