# Supplementary material for: A comparative analysis of preservation techniques for the optimal molecular detection of hookworm DNA in a human fecal specimen
Source: PLoS Negl Trop Dis. 2018 Jan 18;12(1):e0006130. doi: 10.1371/journal.pntd.0006130 (PMC5773002; doi:10.1371/journal.pntd.0006130)
Supplement: S3 Table — At 4°C we fit the full model specified in Eq 1. The marginal significance of the interaction term (F = 1.825; p = 0.083) suggests that there is only weak evidence that these methods differ in their preservation ability over time. That is, at 4°C, the differences in Cq are attributable to the application of the preservation methods initially and not to the differences in the performance of these methods over time. (XLSX) [file pntd.0006130.s003.xlsx]

## Sheet: S3 Table
S3 Table: Analysis of deviance table for GLM at 4 oC
	Degrees of freedom	Deviance	F value	Pr(>F)
<none>		20.033
t, num_days	1	20.036	0.035	0.8524
Xj, method	7	55.92	62.442	0
t · Xj, num_days : method	7	21.082	1.825	0.083
