# Supplementary material for: A comparative analysis of preservation techniques for the optimal molecular detection of hookworm DNA in a human fecal specimen
Source: PLoS Negl Trop Dis. 2018 Jan 18;12(1):e0006130. doi: 10.1371/journal.pntd.0006130 (PMC5773002; doi:10.1371/journal.pntd.0006130)
Supplement: S5 Table — (XLSX) [file pntd.0006130.s005.xlsx]

## Sheet: S5 Table
S5 Table. Mean Cq values from the quantitative real-time PCR testing of all N. americanus biological replicates (n = 9) for each preservative, temperature and time point (total n = 628).
Sample number	Preservation method	Time point (days)	TEMPERATURE (Celsius degrees)	Mean Cq values from real-time PCR for N. americanus
1	5% potassium dichromate	0	n/a	15.8
2	5% potassium dichromate	0	n/a	15
3	5% potassium dichromate	0	n/a	15.7
4	5% potassium dichromate	0	n/a	15
5	5% potassium dichromate	0	n/a	18.4
6	5% potassium dichromate	0	n/a	15.8
7	5% potassium dichromate	0	n/a	16.4
8	5% potassium dichromate	0	n/a	16.3
9	5% potassium dichromate	0	n/a	16.5
10	fast-freezing	0	n/a	19.6
11	fast-freezing	0	n/a	16.3
12	fast-freezing	0	n/a	15.5
13	fast-freezing	0	n/a	15.4
14	fast-freezing	0	n/a	16.6
15	fast-freezing	0	n/a	15.7
16	fast-freezing	0	n/a	16
17	fast-freezing	0	n/a	15.8
18	fast-freezing	0	n/a	16.9
19	Formalternate	0	n/a	16
20	Formalternate	0	n/a	15.7
21	Formalternate	0	n/a	18.3
22	Formalternate	0	n/a	16.1
23	Formalternate	0	n/a	16.4
25	Formalternate	0	n/a	15
26	Formalternate	0	n/a	15.8
27	Formalternate	0	n/a	15.4
28	Formalternate	0	n/a	14.6
29	95% ethanol	0	n/a	16.4
30	95% ethanol	0	n/a	16.2
31	95% ethanol	0	n/a	16.9
32	95% ethanol	0	n/a	16.1
33	95% ethanol	0	n/a	15.9
34	95% ethanol	0	n/a	15
35	95% ethanol	0	n/a	15.5
36	95% ethanol	0	n/a	16.4
37	95% ethanol	0	n/a	16.4
38	Paxgene	0	n/a	16.1
39	Paxgene	0	n/a	15.5
40	Paxgene	0	n/a	17.3
41	Paxgene	0	n/a	16.2
42	Paxgene	0	n/a	16.5
43	Paxgene	0	n/a	15.2
44	Paxgene	0	n/a	15.4
45	Paxgene	0	n/a	14.8
46	Paxgene	0	n/a	16.4
47	RNA later	0	n/a	16.2
49	RNA later	0	n/a	18.2
50	RNA later	0	n/a	14.5
51	RNA later	0	n/a	17.2
52	RNA later	0	n/a	16.7
53	RNA later	0	n/a	16.1
54	RNA later	0	n/a	15.7
55	RNA later	0	n/a	17.4
56	RNA later	0	n/a	16.1
57	Silica beads - 2 step desiccation	0	n/a	17.6
58	Silica beads - 2 step desiccation	0	n/a	17.5
59	Silica beads - 2 step desiccation	0	n/a	16.4
60	Silica beads - 2 step desiccation	0	n/a	18
61	Silica beads - 2 step desiccation	0	n/a	16.7
62	Silica beads - 2 step desiccation	0	n/a	16.6
63	Silica beads - 2 step desiccation	0	n/a	15.7
64	Silica beads - 2 step desiccation	0	n/a	15.8
65	Silica beads - 2 step desiccation	0	n/a	16.4
67	FTA cards	0	n/a	20.1
68	FTA cards	0	n/a	25.2
69	FTA cards	0	n/a	22.1
70	FTA cards	0	n/a	20.8
71	FTA cards	0	n/a	21.9
72	FTA cards	0	n/a	18.5
73	FTA cards	0	n/a	28.5
74	FTA cards	0	n/a	19.4
75	FTA cards	0	n/a	19
77	Control no preservative	1	4	14.5
225	Control no preservative	1	4	15.6
111	Control no preservative	1	32	14.8
78	Control no preservative	1	32	15.4
79	5% potassium dichromate	1	4	14.4
80	5% potassium dichromate	1	4	14.3
226	5% potassium dichromate	1	4	14.1
227	5% potassium dichromate	1	4	15.1
228	5% potassium dichromate	1	4	14
367	5% potassium dichromate	1	4	14.5
368	5% potassium dichromate	1	4	13.7
369	5% potassium dichromate	1	4	14
370	5% potassium dichromate	1	4	14.3
81	5% potassium dichromate	1	32	14.9
82	5% potassium dichromate	1	32	14.6
112	5% potassium dichromate	1	32	15.2
113	5% potassium dichromate	1	32	15.4
114	5% potassium dichromate	1	32	16.1
371	5% potassium dichromate	1	32	14.4
372	5% potassium dichromate	1	32	16.1
373	5% potassium dichromate	1	32	14.8
374	5% potassium dichromate	1	32	13.9
83	fast-freezing	1	n/a	15.5
84	fast-freezing	1	n/a	15.2
115	fast-freezing	1	n/a	16.1
116	fast-freezing	1	n/a	15.9
117	fast-freezing	1	n/a	15.1
375	fast-freezing	1	n/a	14.8
376	fast-freezing	1	n/a	14.2
377	fast-freezing	1	n/a	14.7
378	fast-freezing	1	n/a	14.7
85	Formalternate	1	4	15.1
86	Formalternate	1	4	14.3
229	Formalternate	1	4	15.3
230	Formalternate	1	4	16.9
231	Formalternate	1	4	15.3
379	Formalternate	1	4	15.9
380	Formalternate	1	4	14.1
381	Formalternate	1	4	14.7
382	Formalternate	1	4	14.3
87	Formalternate	1	32	15
88	Formalternate	1	32	15.6
118	Formalternate	1	32	14.4
119	Formalternate	1	32	15.9
120	Formalternate	1	32	14.1
383	Formalternate	1	32	15.6
384	Formalternate	1	32	14.3
385	Formalternate	1	32	14.6
386	Formalternate	1	32	14.3
89	95% ethanol	1	4	15.9
232	95% ethanol	1	4	15.1
233	95% ethanol	1	4	16
234	95% ethanol	1	4	16.2
235	95% ethanol	1	4	15.3
387	95% ethanol	1	4	17.8
388	95% ethanol	1	4	15.9
389	95% ethanol	1	4	17.2
391	95% ethanol	1	4	14.7
90	95% ethanol	1	32	16.4
91	95% ethanol	1	32	16.2
121	95% ethanol	1	32	15.8
122	95% ethanol	1	32	16
123	95% ethanol	1	32	18.2
392	95% ethanol	1	32	15.8
393	95% ethanol	1	32	16.1
394	95% ethanol	1	32	17.5
395	95% ethanol	1	32	16.8
92	Paxgene	1	4	15
93	Paxgene	1	4	14.8
236	Paxgene	1	4	15.5
237	Paxgene	1	4	15.7
238	Paxgene	1	4	15.9
396	Paxgene	1	4	14.9
397	Paxgene	1	4	15.2
398	Paxgene	1	4	15.5
399	Paxgene	1	4	15.2
94	Paxgene	1	32	17.3
95	Paxgene	1	32	15.8
124	Paxgene	1	32	15.3
125	Paxgene	1	32	16.5
126	Paxgene	1	32	16.7
400	Paxgene	1	32	16.6
401	Paxgene	1	32	15.8
402	Paxgene	1	32	16.6
403	Paxgene	1	32	15.4
96	Silica beads - 2 step desiccation	1	4	15.7
97	Silica beads - 2 step desiccation	1	4	15.4
239	Silica beads - 2 step desiccation	1	4	16
240	Silica beads - 2 step desiccation	1	4	15.6
241	Silica beads - 2 step desiccation	1	4	16.5
404	Silica beads - 2 step desiccation	1	4	17
405	Silica beads - 2 step desiccation	1	4	16.6
406	Silica beads - 2 step desiccation	1	4	15.6
407	Silica beads - 2 step desiccation	1	4	16
98	Silica beads - 2 step desiccation	1	32	18.3
99	Silica beads - 2 step desiccation	1	32	16.4
127	Silica beads - 2 step desiccation	1	32	17.5
128	Silica beads - 2 step desiccation	1	32	16.5
129	Silica beads - 2 step desiccation	1	32	18
408	Silica beads - 2 step desiccation	1	32	16.2
409	Silica beads - 2 step desiccation	1	32	18.1
410	Silica beads - 2 step desiccation	1	32	20.8
411	Silica beads - 2 step desiccation	1	32	17.3
242	RNA later	1	4	16
243	RNA later	1	4	17.6
244	RNA later	1	4	16.3
245	RNA later	1	4	15.5
246	RNA later	1	4	15.5
412	RNA later	1	4	16.5
413	RNA later	1	4	16.2
415	RNA later	1	4	14.9
416	RNA later	1	4	15.3
417	RNA later	1	32	16.1
418	RNA later	1	32	16.7
419	RNA later	1	32	15.9
420	RNA later	1	32	15.8
130	RNA later	1	32	18
131	RNA later	1	32	15.4
132	RNA later	1	32	15.5
133	RNA later	1	32	15.7
134	RNA later	1	32	16
183	FTA cards	1	4	20.8
184	FTA cards	1	4	20.1
185	FTA cards	1	4	20.7
186	FTA cards	1	4	25
187	FTA cards	1	4	27
657	FTA cards	1	4	27.4
658	FTA cards	1	4	23.2
659	FTA cards	1	4	22.2
660	FTA cards	1	4	22.1
103	FTA cards	1	32	28.5
173	FTA cards	1	32	20.6
174	FTA cards	1	32	20.1
175	FTA cards	1	32	22.3
176	FTA cards	1	32	19.7
661	FTA cards	1	32	22.3
662	FTA cards	1	32	21.2
663	FTA cards	1	32	20
664	FTA cards	1	32	20.8
652	Control no preservative	7	4	14.7
653	Control no preservative	7	4	15.9
654	Control no preservative	7	32	16.4
655	Control no preservative	7	32	15.8
421	5% potassium dichromate	7	4	15.3
422	5% potassium dichromate	7	4	16.1
423	5% potassium dichromate	7	4	15.9
424	5% potassium dichromate	7	4	14.9
425	5% potassium dichromate	7	4	15
426	5% potassium dichromate	7	4	15
427	5% potassium dichromate	7	4	15.1
428	5% potassium dichromate	7	4	15.2
429	5% potassium dichromate	7	4	14.9
430	5% potassium dichromate	7	32	14.1
431	5% potassium dichromate	7	32	14.9
432	5% potassium dichromate	7	32	14.8
433	5% potassium dichromate	7	32	14.6
434	5% potassium dichromate	7	32	14.3
435	5% potassium dichromate	7	32	15.4
436	5% potassium dichromate	7	32	14.5
437	5% potassium dichromate	7	32	15.1
439	5% potassium dichromate	7	32	15
440	fast-freezing	7	n/a	15.2
441	fast-freezing	7	n/a	15.5
442	fast-freezing	7	n/a	15.1
443	fast-freezing	7	n/a	15.2
444	fast-freezing	7	n/a	14.8
445	fast-freezing	7	n/a	14.5
446	fast-freezing	7	n/a	15.2
447	fast-freezing	7	n/a	15
448	fast-freezing	7	n/a	15.8
449	Formalternate	7	4	15.3
450	Formalternate	7	4	15.2
451	Formalternate	7	4	15.3
452	Formalternate	7	4	14.9
453	Formalternate	7	4	15.9
454	Formalternate	7	4	15
455	Formalternate	7	4	15.4
456	Formalternate	7	4	15.3
457	Formalternate	7	4	15.4
458	Formalternate	7	32	15.3
459	Formalternate	7	32	17.1
460	Formalternate	7	32	16.1
461	Formalternate	7	32	16.2
463	Formalternate	7	32	15.8
464	Formalternate	7	32	14.9
465	Formalternate	7	32	15.7
466	Formalternate	7	32	15.5
467	Formalternate	7	32	15.4
468	95% ethanol	7	4	14.9
469	95% ethanol	7	4	15.3
470	95% ethanol	7	4	14.2
471	95% ethanol	7	4	15.2
472	95% ethanol	7	4	15
473	95% ethanol	7	4	14.6
474	95% ethanol	7	4	14.8
475	95% ethanol	7	4	14.8
476	95% ethanol	7	4	15.9
477	95% ethanol	7	32	15.7
478	95% ethanol	7	32	15.2
479	95% ethanol	7	32	16.2
480	95% ethanol	7	32	17.6
481	95% ethanol	7	32	16.4
482	95% ethanol	7	32	14.8
483	95% ethanol	7	32	16.3
484	95% ethanol	7	32	17.5
485	95% ethanol	7	32	16.2
487	Paxgene	7	4	15.2
488	Paxgene	7	4	15.9
489	Paxgene	7	4	15.9
490	Paxgene	7	4	16.1
491	Paxgene	7	4	15.7
492	Paxgene	7	4	14.4
493	Paxgene	7	4	15.8
494	Paxgene	7	4	14.8
495	Paxgene	7	4	15.1
496	Paxgene	7	32	16.7
497	Paxgene	7	32	16
498	Paxgene	7	32	16.7
499	Paxgene	7	32	16.7
500	Paxgene	7	32	16.3
501	Paxgene	7	32	16.2
502	Paxgene	7	32	16.7
503	Paxgene	7	32	16.6
504	Paxgene	7	32	16.8
505	Silica beads - 2 step desiccation	7	4	15.8
506	Silica beads - 2 step desiccation	7	4	15.8
507	Silica beads - 2 step desiccation	7	4	17.6
508	Silica beads - 2 step desiccation	7	4	16.4
509	Silica beads - 2 step desiccation	7	4	16.4
511	Silica beads - 2 step desiccation	7	4	17.2
512	Silica beads - 2 step desiccation	7	4	16.8
513	Silica beads - 2 step desiccation	7	4	16.3
514	Silica beads - 2 step desiccation	7	4	16.8
515	Silica beads - 2 step desiccation	7	32	16.3
516	Silica beads - 2 step desiccation	7	32	17.5
517	Silica beads - 2 step desiccation	7	32	17.7
518	Silica beads - 2 step desiccation	7	32	16.7
519	Silica beads - 2 step desiccation	7	32	16
520	Silica beads - 2 step desiccation	7	32	16.9
521	Silica beads - 2 step desiccation	7	32	17.9
522	Silica beads - 2 step desiccation	7	32	18
523	Silica beads - 2 step desiccation	7	32	18.6
524	RNA later	7	4	16.2
525	RNA later	7	4	15.2
526	RNA later	7	4	15.7
527	RNA later	7	4	14.9
528	RNA later	7	4	14.7
529	RNA later	7	4	14.6
530	RNA later	7	4	14.2
531	RNA later	7	4	15.4
532	RNA later	7	4	14.9
533	RNA later	7	32	18
535	RNA later	7	32	16.5
536	RNA later	7	32	14.9
537	RNA later	7	32	16.4
538	RNA later	7	32	15.4
539	RNA later	7	32	14.9
540	RNA later	7	32	16
541	RNA later	7	32	17.7
542	RNA later	7	32	17.7
665	FTA cards	7	4	20.9
666	FTA cards	7	4	19.3
667	FTA cards	7	4	22.2
668	FTA cards	7	4	22.7
193	FTA cards	7	4	19.2
194	FTA cards	7	4	23.7
195	FTA cards	7	4	19.5
196	FTA cards	7	4	19.2
197	FTA cards	7	4	17.9
213	FTA cards	7	32	18.6
214	FTA cards	7	32	21
215	FTA cards	7	32	24.7
216	FTA cards	7	32	20.9
217	FTA cards	7	32	20.5
669	FTA cards	7	32	23.5
670	FTA cards	7	32	20.7
671	FTA cards	7	32	39.2
673	FTA cards	7	32	19.3
249	Control no preservative	30	4	15.5
250	Control no preservative	30	4	14.8
135	Control no preservative	30	32	19.6
136	Control no preservative	30	32	19
251	5% potassium dichromate	30	4	15.3
252	5% potassium dichromate	30	4	14.6
253	5% potassium dichromate	30	4	14.8
254	5% potassium dichromate	30	4	14.8
255	5% potassium dichromate	30	4	14.7
543	5% potassium dichromate	30	4	16.1
544	5% potassium dichromate	30	4	15.3
545	5% potassium dichromate	30	4	14.9
546	5% potassium dichromate	30	4	15.1
137	5% potassium dichromate	30	32	15.1
138	5% potassium dichromate	30	32	15.7
139	5% potassium dichromate	30	32	15
140	5% potassium dichromate	30	32	17.3
141	5% potassium dichromate	30	32	14.8
547	5% potassium dichromate	30	32	16.6
548	5% potassium dichromate	30	32	14.9
549	5% potassium dichromate	30	32	15.7
550	5% potassium dichromate	30	32	15.2
142	fast-freezing	30	n/a	15.4
143	fast-freezing	30	n/a	15
144	fast-freezing	30	n/a	15.2
145	fast-freezing	30	n/a	15.5
146	fast-freezing	30	n/a	15
551	fast-freezing	30	n/a	15.2
552	fast-freezing	30	n/a	14.5
553	fast-freezing	30	n/a	14.5
554	fast-freezing	30	n/a	13.9
256	Formalternate	30	4	14.3
257	Formalternate	30	4	14.8
258	Formalternate	30	4	15
259	Formalternate	30	4	15
260	Formalternate	30	4	15.6
555	Formalternate	30	4	15.1
556	Formalternate	30	4	15.8
557	Formalternate	30	4	16.7
559	Formalternate	30	4	14.6
147	Formalternate	30	32	18.8
148	Formalternate	30	32	18.9
149	Formalternate	30	32	19.1
150	Formalternate	30	32	19.7
151	Formalternate	30	32	18.3
560	Formalternate	30	32	18.7
561	Formalternate	30	32	18.1
562	Formalternate	30	32	18.6
563	Formalternate	30	32	19
261	95% ethanol	30	4	15.1
262	95% ethanol	30	4	15.7
263	95% ethanol	30	4	16.8
264	95% ethanol	30	4	16.5
265	95% ethanol	30	4	15.7
564	95% ethanol	30	4	16
565	95% ethanol	30	4	15.1
566	95% ethanol	30	4	15.9
567	95% ethanol	30	4	16
568	95% ethanol	30	32	17
569	95% ethanol	30	32	17.1
570	95% ethanol	30	32	18
571	95% ethanol	30	32	19.4
152	95% ethanol	30	32	19.5
153	95% ethanol	30	32	18.6
154	95% ethanol	30	32	17.8
155	95% ethanol	30	32	18.9
156	95% ethanol	30	32	18
266	Paxgene	30	4	15
267	Paxgene	30	4	14.7
268	Paxgene	30	4	15.2
269	Paxgene	30	4	16.6
270	Paxgene	30	4	16.1
572	Paxgene	30	4	15.8
573	Paxgene	30	4	15.5
574	Paxgene	30	4	15.4
575	Paxgene	30	4	16.1
576	Paxgene	30	32	17.3
577	Paxgene	30	32	18.5
578	Paxgene	30	32	17.8
579	Paxgene	30	32	18.7
158	Paxgene	30	32	20
159	Paxgene	30	32	19.5
160	Paxgene	30	32	18.8
161	Paxgene	30	32	18.3
162	Paxgene	30	32	18.1
271	Silica beads - 2 step desiccation	30	4	16.3
273	Silica beads - 2 step desiccation	30	4	15.8
274	Silica beads - 2 step desiccation	30	4	16.5
275	Silica beads - 2 step desiccation	30	4	16.8
276	Silica beads - 2 step desiccation	30	4	15.6
580	Silica beads - 2 step desiccation	30	4	16.9
581	Silica beads - 2 step desiccation	30	4	16.9
583	Silica beads - 2 step desiccation	30	4	16.3
584	Silica beads - 2 step desiccation	30	4	16
585	Silica beads - 2 step desiccation	30	32	17.6
586	Silica beads - 2 step desiccation	30	32	19.8
587	Silica beads - 2 step desiccation	30	32	20
588	Silica beads - 2 step desiccation	30	32	16.7
163	Silica beads - 2 step desiccation	30	32	19.5
164	Silica beads - 2 step desiccation	30	32	18.2
165	Silica beads - 2 step desiccation	30	32	17.6
166	Silica beads - 2 step desiccation	30	32	20.2
167	Silica beads - 2 step desiccation	30	32	17.3
589	RNA later	30	4	15.8
590	RNA later	30	4	16.9
591	RNA later	30	4	15.7
592	RNA later	30	4	14.1
277	RNA later	30	4	14.7
278	RNA later	30	4	14.7
279	RNA later	30	4	14.1
280	RNA later	30	4	15.7
281	RNA later	30	4	15.1
593	RNA later	30	32	16.8
594	RNA later	30	32	17.8
595	RNA later	30	32	16.4
596	RNA later	30	32	21.7
168	RNA later	30	32	21.3
169	RNA later	30	32	19.6
170	RNA later	30	32	19.4
171	RNA later	30	32	19.1
172	RNA later	30	32	17.9
203	FTA cards	30	4	25.3
204	FTA cards	30	4	22.2
205	FTA cards	30	4	25.1
206	FTA cards	30	4	19
207	FTA cards	30	4	19.5
674	FTA cards	30	4	22.9
675	FTA cards	30	4	27.4
676	FTA cards	30	4	24.3
677	FTA cards	30	4	19.6
177	FTA cards	30	32	20
178	FTA cards	30	32	22.3
179	FTA cards	30	32	21
180	FTA cards	30	32	22.9
181	FTA cards	30	32	20
678	FTA cards	30	32	18.5
679	FTA cards	30	32	24.3
680	FTA cards	30	32	17.6
681	FTA cards	30	32	23.3
282	Control no preservative	60	4	14.6
283	Control no preservative	60	4	16.1
284	Control no preservative	60	32	20.1
285	Control no preservative	60	32	19.7
286	5% potassium dichromate	60	4	14.5
287	5% potassium dichromate	60	4	13.9
288	5% potassium dichromate	60	4	15.4
289	5% potassium dichromate	60	4	14.9
290	5% potassium dichromate	60	4	14.7
597	5% potassium dichromate	60	4	14.7
598	5% potassium dichromate	60	4	17.9
599	5% potassium dichromate	60	4	14.7
600	5% potassium dichromate	60	4	14.9
601	5% potassium dichromate	60	32	14.9
602	5% potassium dichromate	60	32	15
603	5% potassium dichromate	60	32	15.5
604	5% potassium dichromate	60	32	14.7
291	5% potassium dichromate	60	32	16.6
292	5% potassium dichromate	60	32	26
293	5% potassium dichromate	60	32	14.8
294	5% potassium dichromate	60	32	16.5
295	5% potassium dichromate	60	32	16.8
297	fast-freezing	60	n/a	14.6
298	fast-freezing	60	n/a	14.5
299	fast-freezing	60	n/a	15.3
300	fast-freezing	60	n/a	14.4
301	fast-freezing	60	n/a	17.1
605	fast-freezing	60	n/a	14.8
607	fast-freezing	60	n/a	14.6
608	fast-freezing	60	n/a	15
609	fast-freezing	60	n/a	15.6
302	Formalternate	60	4	16.2
303	Formalternate	60	4	15.7
304	Formalternate	60	4	17
305	Formalternate	60	4	16.6
306	Formalternate	60	4	16.3
610	Formalternate	60	4	16.6
611	Formalternate	60	4	16.2
612	Formalternate	60	4	16.3
613	Formalternate	60	4	16.7
307	Formalternate	60	32	23.5
308	Formalternate	60	32	24.8
309	Formalternate	60	32	22.5
310	Formalternate	60	32	22.5
311	Formalternate	60	32	22.2
614	Formalternate	60	32	23.7
615	Formalternate	60	32	24.7
616	Formalternate	60	32	23.2
617	Formalternate	60	32	23.9
312	95% ethanol	60	4	15.2
313	95% ethanol	60	4	14.7
314	95% ethanol	60	4	15.7
315	95% ethanol	60	4	15.3
316	95% ethanol	60	4	15.2
618	95% ethanol	60	4	15.8
619	95% ethanol	60	4	16.6
620	95% ethanol	60	4	15.3
625	95% ethanol	60	4	15.5
621	95% ethanol	60	32	21.6
622	95% ethanol	60	32	19.4
623	95% ethanol	60	32	20
624	95% ethanol	60	32	19.8
317	95% ethanol	60	32	18.8
318	95% ethanol	60	32	19.3
319	95% ethanol	60	32	20.7
321	95% ethanol	60	32	20
322	95% ethanol	60	32	19.3
323	Paxgene	60	4	15.5
324	Paxgene	60	4	15.6
325	Paxgene	60	4	15.9
326	Paxgene	60	4	15.9
327	Paxgene	60	4	15.3
626	Paxgene	60	4	15.9
627	Paxgene	60	4	14.7
628	Paxgene	60	4	14.7
629	Paxgene	60	4	15.9
631	Paxgene	60	32	20.8
632	Paxgene	60	32	22.1
633	Paxgene	60	32	19.8
634	Paxgene	60	32	21.7
328	Paxgene	60	32	19.7
329	Paxgene	60	32	20.4
330	Paxgene	60	32	18.9
331	Paxgene	60	32	20.3
332	Paxgene	60	32	18.9
333	Silica beads - 2 step desiccation	60	4	17.5
334	Silica beads - 2 step desiccation	60	4	16.6
335	Silica beads - 2 step desiccation	60	4	15.7
336	Silica beads - 2 step desiccation	60	4	17.3
337	Silica beads - 2 step desiccation	60	4	16.4
635	Silica beads - 2 step desiccation	60	4	17.5
636	Silica beads - 2 step desiccation	60	4	15.7
637	Silica beads - 2 step desiccation	60	4	17.8
638	Silica beads - 2 step desiccation	60	4	17.1
639	Silica beads - 2 step desiccation	60	32	17.3
640	Silica beads - 2 step desiccation	60	32	16.7
641	Silica beads - 2 step desiccation	60	32	17.3
642	Silica beads - 2 step desiccation	60	32	16.9
338	Silica beads - 2 step desiccation	60	32	18.2
339	Silica beads - 2 step desiccation	60	32	21.2
340	Silica beads - 2 step desiccation	60	32	16.9
341	Silica beads - 2 step desiccation	60	32	17.4
342	Silica beads - 2 step desiccation	60	32	18.7
343	RNA later	60	4	15.7
345	RNA later	60	4	16.1
346	RNA later	60	4	14.8
347	RNA later	60	4	14.5
348	RNA later	60	4	15.2
643	RNA later	60	4	14.6
645	RNA later	60	4	15.4
646	RNA later	60	4	15.5
647	RNA later	60	4	15.1
648	RNA later	60	32	20.2
649	RNA later	60	32	20
650	RNA later	60	32	18.9
651	RNA later	60	32	19.6
349	RNA later	60	32	19.4
350	RNA later	60	32	19.4
351	RNA later	60	32	17.8
352	RNA later	60	32	19.7
353	RNA later	60	32	19.4
355	FTA cards	60	4	23.9
356	FTA cards	60	4	26.9
357	FTA cards	60	4	22.3
358	FTA cards	60	4	20.4
359	FTA cards	60	4	25
682	FTA cards	60	4	30.3
683	FTA cards	60	4	19.9
684	FTA cards	60	4	19.4
685	FTA cards	60	4	27.9
360	FTA cards	60	32	19.9
361	FTA cards	60	32	18.6
362	FTA cards	60	32	31.6
363	FTA cards	60	32	21.6
364	FTA cards	60	32	19.8
686	FTA cards	60	32	21.6
687	FTA cards	60	32	33.7
688	FTA cards	60	32	19.1
689	FTA cards	60	32	18.9
